# Supplementary material for: Design, Modeling, and Control of a New Multi-Motion Mobile Robot Based on Spoked Mecanum Wheels
Source: Biomimetics (Basel). 2023 Apr 28;8(2):183. doi: 10.3390/biomimetics8020183 (PMC10204521; doi:10.3390/biomimetics8020183)
Supplement: Supplementary file 1 [file biomimetics-08-00183-s001.zip]

Archive with 1 entries (1 files):
- 202303222043.mp4
